# Supplementary material for: Quantification of Serum Exosome Biomarkers Using 3D Nanoporous Gold and Spectrophotometry
Source: Sensors (Basel). 2022 Aug 24;22(17):6347. doi: 10.3390/s22176347 (PMC9460504; doi:10.3390/s22176347)
Supplement: Supplementary file 1 [file sensors-22-06347-s001.zip]

Archive with 1 entries (1 files):
- sensors-1647859-supplementary.pdf
